# Supplementary material for: Uniportal video-assisted thoracic surgery: segmentectomy versus lobectomy—early outcomes
Source: Eur J Cardiothorac Surg. 2024 Mar 28;65(4):ezae127. doi: 10.1093/ejcts/ezae127 (PMC11009028; doi:10.1093/ejcts/ezae127)
Supplement: ezae127_Supplementary_Data [file ezae127_supplementary_data.zip]

Archive with 2 entries (2 files):
- Supplemental_Material-revision1_002.docx
- suppl_data.zip
